# Supplementary material for: Photocatalytic degradation of perfluorooctanoic acid under ambient conditions validated by duckweed as a sensitive ecotoxicity assay
Source: J Hazard Mater Org. Author manuscript; Available in PMC 2026 Jul 24. (PMC13392970; doi:10.1016/j.hazmo.2026.100016)
Supplement: Supplementary material 2 [file NIHMS2191960-supplement-Supplementary_material_2.xlsx]

## Sheet: Control
The controls measurement of the healthy plants
Frond number (counts)						Surface area (cm2)						Chlorophyll
D1	D1	D1	D7	D7	D7	D1	D1	D1	D7	D7	D7	D7	D7	D7
6	6	6	29	28	29	0.245	0.256	0.237	0.95	0.949	0.962	0.55	0.254	0.254

## Sheet: Figure 2
			Frond number				Surface area						Chlorophyll*				*Chlorophyll is a terminal assay so it was conducted on D7
	D1	D1	D1	D7	D7	D7	D1	D1	D1	D7	D7	D7	D7	D7	D7
Media control	6	6	6	29	28	29	0.245	0.256	0.237	0.95	0.949	0.962	0.55	0.254	0.254
50ppm PFOA	6	6	6	7	10	6	0.206	0.222	0.261	0.162	0.105	0.246	0.014	0	0.04
40ppm PFOA	6	6	6	7	8	7	0.201	0.245	0.223	0.166	0.244	0.363	0.018	0.023	0.023
30ppm PFOA	6	6	6	12	14	13	0.256	0.247	0.211	0.492	0.341	0.375	0.042	0.01	0.016
20ppm PFOA	6	6	6	13	15	14	0.195	0.255	0.222	0.498	0.453	0.489	0.0399	0.0192	0.0191
10ppm PFOA	6	6	6	17	14	17	0.181	0.254	0.222	0.565	0.413	0.465	0.155	0.105	0.1
7.5ppm PFOA	6	6	6	18	13	17	0.148	0.208	0.18	0.548	0.442	0.488	0.161	0.179	0.15
5ppm PFOA	6	6	6	18	23	23	0.179	0.255	0.196	0.637	0.833	0.836	0.184	0.203	0.202
2.5ppm PFOA	6	6	6	19	25	24	0.186	0.212	0.196	0.62	0.886	0.764	0.186	0.187	0.186
1ppm PFOA	6	6	6	18	26	27	0.174	0.23	0.229	0.585	0.884	0.834	0.194	0.24	0.25
200ppm PFHpA	6	6	6	6	8	6	0.189	0.225	0.253	0.127	0.17	0.233	0.033	0.01	0.07
150ppm PFHpA	6	6	6	7	9	8	0.232	0.22	0.234	0.166	0.194	0.251	0.03	0.022	0.025
110ppm PFHpA	6	6	6	19	17	19	0.18	0.206	0.187	0.568	0.341	0.416	0.034	0.182	0.183
50ppm PFHpA	6	6	6	21	22	20	0.177	0.203	0.202	0.926	0.72	0.743	0.035	0.16	0.17
40ppm PFHpA	6	6	6	22	21	23	0.201	0.219	0.241	0.998	0.822	0.868	0.034	0.174	0.176
30ppm PFHpA	6	6	6	23	24	19	0.192	0.204	0.21	1.041	0.803	0.848	0.038	0.193	0.195
20ppm PFHpA	6	6	6	24	24	19	0.177	0.221	0.189	1.012	0.828	0.712	0.057	0.197	0.2
10ppm PFHpA	6	6	6	20	20	20	0.212	0.205	0.219	0.666	0.818	0.868	0.194	0.171	0.2
7.5ppm PFHpA	6	6	6	25	25	26	0.156	0.244	0.232	0.576	0.87	0.942	0.192	0.201	0.195
5ppm PFHpA	6	6	6	23	23	23	0.156	0.215	0.199	0.582	0.761	0.728	0.182	0.235	0.218
2.5ppm PFHpA	6	6	6	24	27	23	0.171	0.205	0.192	0.598	0.851	0.765	0.191	0.197	0.21
1ppm PFHpA	6	6	6	26	26	27	0.182	0.229	0.21	0.596	0.897	0.788	0.157	0.217	0.223
200ppm PFHxA	6	6	6	16	16	17	0.206	0.225	0.223	0.343	0.223	0.232	0.142	0.172	0.17
150ppm PFHxA	6	6	6	19	19	17	0.218	0.216	0.254	0.39	0.321	0.345	0.146	0.164	0.166
110ppm PFHxA	6	6	6	20	22	15	0.241	0.221	0.227	0.7	0.573	0.537	0.147	0.189	0.188
50ppm PFHxA	6	6	6	15	21	22	0.198	0.21	0.237	0.851	0.695	0.752	0.144	0.207	0.21
40ppm PFHxA	6	6	6	20	20	19	0.196	0.179	0.203	1.02	0.724	0.751	0.154	0.187	0.19
30ppm PFHxA	6	6	6	19	20	18	0.189	0.187	0.188	0.926	0.648	0.736	0.158	0.183	0.193
20ppm PFHxA	6	6	6	19	20	19	0.2	0.172	0.178	0.985	0.65	0.702	0.202	0.21	0.2
10ppm PFHxA	6	6	6	18	19	23	0.182	0.174	0.212	0.583	0.695	0.784	0.194	0.24	0.25
7.5ppm PFHxA	6	6	6	18	23	21	0.177	0.199	0.189	0.574	0.759	0.776	0.187	0.25	0.26
5ppm PFHxA	6	6	6	18	26	21	0.185	0.172	0.196	0.577	0.616	0.776	0.188	0.243	0.251
2.5ppm PFHxA	6	6	6	16	26	27	0.172	0.178	0.174	0.557	0.659	0.67	0.173	0.238	0.249
1ppm PFHxA	6	6	6	18	28	28	0.179	0.218	0.185	0.611	0.89	0.75	0.173	0.249	0.247

## Sheet: Figure 8
Figure 8A
Number of fronds
	1st test	2nd test	3rd test
Control	1	1	1
sample 1	0.13	0.05	0.18
(0h-C8)
sample 2	0.78	0.75	0.68
(0.5h-C8)
sample 3	0.74	0.6	0.77
(1h-C8)
sample 4-	0.78	0.7	0.68
(3h-C8)
sample 5	0.61	0.65	0.77
(6h-C8)
sample 6	0.17	0.1	0.27
(0h-C7)
sample 7	0.74	0.8	0.59
(0.5h-C7)
sample 8	0.7	0.7	0.64
(1h-C7)
sample 9	0.61	0.6	0.82
(3h-C7)
sample 10	0.7	0.65	0.73
(6h-C7)
Figure 8B
Surface area
	1st test	2nd test	3rd test
Control	1	1	1
sample 1(0h-C8)	0.16	0.26	0.2
sample 2(0.5h-C8)	0.48	0.46	0.74
sample 3(1h-C8)	0.48	0.26	0.54
sample 4(3h-C8)	0.55	0.44	0.57
sample 5(6h-C8)	0.5	0.46	0.67
sample 6(0h-C7)	0.08	0.07	0.09
sample 7(0.5h-C7)	0.41	0.47	0.45
sample 8(1h-C7)	0.56	0.37	0.43
sample 9(3h-C7)	0.39	0.29	0.42
sample 10(6h-C7)	0.56	0.39	0.38
Figure 8C
Chlorophyll content
	1st test	2nd test	3rd test
Control	1	1	1
sample 1(0h-C8)	0.43	0.41	0.36
sample 2(0.5h-C8)	0.48	0.51	0.69
sample 3(1h-C8)	0.63	0.28	0.93
sample 4(3h-C8)	0.5	0.5	0.81
sample 5(6h-C8)	0.4	0.54	0.85
sample 6(0h-C7)	0.14	0.17	0.33
sample 7(0.5h-C7)	0.44	0.59	0.75
sample 8(1h-C7)	0.61	0.71	0.45
sample 9(3h-C7)	0.38	0.49	0.55
sample 10(6h-C7)	0.49	0.52	0.61
Figure 8D
Number of fronds
	1st value	2nd value	3rd value
Control	1	1	1
sample 1	0.81	0.29	0.35
(3Days)
sample 2	0.56	0.38	0.35
(6Days)
sample 3	0.88	0.62	0.46
(16 days)
sample 4	0.44	0.43	0.23
(9Days)
sample 5	0.75	0.62	0.38
(12 days)
sample 6	0.5	0.95	0.46
(15 days)
sample 7 (0 Day)	0.06	0.1	0.19
Surface area
	1st value	2nd value	3rd value
Control	1	1	1
sample 1	0.59	0.18	0.28
sample 2	0.4	0.17	0.25
sample 3	0.57	0.28	0.4
sample 4	0.59	0.17	0.3
sample 5	0.84	0.29	0.27
sample 6	0.51	0.62	0.23
sample 7	0.02	0.02	0.08
Chlorophyll content
	1st value	2nd value	3rd value
Control	1	1	1
sample 1	0.77	0.61	0.45
sample 2	0.61	0.68	0.63
sample 3	0.61	0.73	0.47
sample 4	0.7	0.8	0.48
sample 5	0.55	0.73	0.5
sample 6	0.49	0.87	0.46
sample 7	0.25	0.4	0.35
